# Supplementary material for: Noradrenergic Signaling in Astrocytes Influences Mammalian Sleep Homeostasis
Source: Clocks Sleep. 2022 Jul 7;4(3):332–45. doi: 10.3390/clockssleep4030028 (PMC9326550; doi:10.3390/clockssleep4030028)
Supplement: Supplementary file 1 [file clockssleep-04-00028-s001.zip]

Archive with 1 entries (1 files):
- clockssleep-1761726-supplementary.pdf
